# Supplementary material for: Predictors of Outcome after (Chemo)Radiotherapy for Node-Positive Oropharyngeal Cancer: The Role of Functional MRI
Source: Cancers (Basel). 2022 May 18;14(10):2477. doi: 10.3390/cancers14102477 (PMC9139324; doi:10.3390/cancers14102477)
Supplement: Supplementary file 1 [file cancers-14-02477-s001.zip]

Archive with 1 entries (1 files):
- cancers-1696584-supplementary.pdf
